# Supplementary material for: Effects of mobile Health (mHealth) application on cervical cancer prevention knowledge and screening among women social support groups with low-socioeconomic status in Mysuru city, Southern India
Source: PLoS One. 2022 Sep 1;17(9):e0273070. doi: 10.1371/journal.pone.0273070 (PMC9436151; doi:10.1371/journal.pone.0273070)
Supplement: S2 File — (ZIP) [file pone.0273070.s002.zip]

Archive with 45 entries (45 files):
- 1.PNG
- 10.PNG
- 11.PNG
- 12.PNG
- 13.PNG
- 14.PNG
- 15.PNG
- 16.PNG
- 17.PNG
- 18.PNG
- 19.PNG
- 2.PNG
- 20.PNG
- 21.PNG
- 22.PNG
- 23.PNG
- 24.PNG
- 25.PNG
- 26.PNG
- 27.PNG
- 28.PNG
- 29.PNG
- 3.PNG
- 30.PNG
- 31.PNG
- 32.PNG
- 33.PNG
- 34.PNG
- 35.PNG
- 36.PNG
- 37.PNG
- 38.PNG
- 39.PNG
- 4.PNG
- 40.PNG
- 41.PNG
- 42.PNG
- 43.PNG
- 44.PNG
- 45.PNG
- 5.PNG
- 6.PNG
- 7.PNG
- 8.PNG
- 9.PNG
